# Supplementary material for: A longitudinal rat model for assessing postoperative recovery and bone healing following tibial osteotomy and plate fixation
Source: BMC Musculoskelet Disord. 2023 Oct 31;24:854. doi: 10.1186/s12891-023-06942-5 (PMC10617055; doi:10.1186/s12891-023-06942-5)
Supplement: Supplementary file 3 — Additional file 3. [file 12891_2023_6942_MOESM3_ESM.xlsx]

## Sheet: All Gait
Video Name	Day	Rat	FPS	Weight	Pixels/Inch	DF Left Hind	DF Right Hind	DF Hind	DF Imbalance Hind (L-R)	DF Left Fore	DF Right Fore	DF Fore	DF Imbalance Fore (L-R)	Temporal Sym Fore	Temporal Sym Hind	Step Width Fore (pixels)	Step Width Hind (pixels)	Stride Length Hind (pixels)	Stride Length Fore (pixels)	Spatial Sym Fore	Spatial Sym Hind	PhaseDispRFLH	PhaseDispRHLF	Bottom Nose Velocity (pixels/frame)	Bottom Body Velocity (pixels/frame)	Step Width Fore (cm)	Step Width Hind (cm)	Stride Length Hind (cm)	Stride Length Fore (cm)	Bottom Nose Velocity (cm/s)	Bottom Body Velocity (cm/s)
20190617 trauma1 pre1 r52_001_DATA	0	52	400	428	37.55	0.741007	0.721429	0.731218	0.0195786	0.657534	0.576159	0.616847	0.0813753	0.541096	0.52518	43.5111	71.59	229.444	244.768	0.506679	0.584921	0.085994	0.0609756	1.62618	1.62268	2.94323	4.84257	15.5203	16.5569	44	43.9052
20190617 trauma1 pre1 r52_003_DATA	0	52	400	428	37.55	0.728916	0.731707	0.730311	-0.00279165	0.681319	0.644578	0.662948	0.0367404	0.554945	0.481928	30.5677	60.3545	240.62	249.011	0.46593	0.503032	-0.0828377	0.0744681	1.59038	1.28479	2.0677	4.08257	16.2763	16.8439	43.0313	34.7628
20190617 trauma1 pre1 r52_004_DATA	0	52	400	428	37.55	0.723447	0.758171	0.740809	-0.0347242	0.661149	0.628228	0.644689	0.0329213	0.557558	0.522386	14.0295	63.0661	226.253	234.908	0.51567	0.502639	-0.0231748	0.140268	1.44203	1.42388	0.948998	4.26599	15.3044	15.8899	39.0173	38.5264
20190617 trauma1 pre1 r53_001_DATA	0	53	400	396.6	37.55	0.751825	0.771812	0.766323	-0.0289971	0.649682	0.627586	0.638634	0.0220953	0.503546	0.489051	54.2285	41.7301	221.233	213.25	0.471371	0.549302	-0.160724	0.190663	1.32854	1.41721	3.66818	2.82275	14.9649	14.4249	35.9467	38.3457
20190617 trauma1 pre1 r53_005_DATA	0	53	400	396.6	37.55	0.709449	0.725694	0.717572	-0.0162458	0.585161	0.611014	0.598088	-0.0258537	0.507675	0.497255	44.4369	54.4739	224.031	227.374	0.522292	0.479512	-0.0732402	0.0960399	1.56405	1.47243	3.00585	3.68479	15.1541	15.3803	42.3189	39.8399
20190617 trauma1 pre1 r54_001_DATA	0	54	400	408.3	37.55	0.698895	0.669066	0.683981	0.0298293	0.631468	0.620416	0.625942	0.0110524	0.492859	0.48741	40.3069	45.9398	230.819	237.904	0.472143	0.530315	-0.157133	0.119937	1.67961	1.6046	2.72649	3.10751	15.6133	16.0926	45.4457	43.4161
20190617 trauma1 pre1 r56_001_DATA	0	56	400	389.3	37.55	0.717822	0.764706	0.741264	-0.0468841	0.641026	0.62963	0.635328	0.011396	0.410256	0.460396	55.5192	65.0851	216.642	226.648	0.443012	0.430102	-0.161143	0	0.952242	0.962417	3.75549	4.40256	14.6544	15.3312	25.7651	26.0404
20190617 trauma1 pre1 r58_002_DATA	0	58	400	416.1	37.55	0.762563	0.777336	0.769949	-0.0147729	0.767568	0.694107	0.730837	0.0734605	0.561746	0.512346	61.6181	52.3521	178.838	175.314	0.437944	0.460949	-0.237753	0.286383	1.15207	1.10166	4.16804	3.54126	12.0971	11.8588	31.1718	29.8079
20190620 trauma2 pre4 r59_001_DATA	0	59	400	430.9	37.58	0.73516	0.743697	0.739429	-0.00853766	0.653659	0.691943	0.672801	-0.0382846	0.487805	0.474886	45.9052	53.4663	190.979	182.707	0.524122	0.428673	-0.274791	0.253425	0.877918	0.842904	3.10269	3.61374	12.9081	12.349	23.7351	22.7885
20190620 trauma2 pre4 r60_001_DATA	0	60	400	449.3	37.58	0.83913	0.851351	0.845241	-0.0122209	0.864253	0.694444	0.779349	0.169809	0.561086	0.469565	39.0405	71.8033	136.136	129.216	0.773786	0.801742	-1.64142	-0.383784	0.562869	0.505769	2.63872	4.85312	9.20132	8.73361	15.2175	13.6738
20190620 trauma2 pre4 r62_001_DATA	0	62	400	452.1	37.58	0.730994	0.707006	0.716429	0.0291308	0.679012	0.637681	0.661765	0.0413312	0.46875	0.530864	22.337	31.9403	191.922	201.044	0.457065	0.520783	-0.274695	0.249605	1.16216	1.11398	1.50974	2.15882	12.9719	13.5884	31.4198	30.1172
20190620 trauma2 pre4 rat63_002_DATA	0	63	400	433.4	37.58	0.690909	0.70625	0.69858	-0.0153409	0.694268	0.717647	0.705957	-0.0233795	0.528662	0.49697	34.0645	47.4485	194.841	212.551	0.486622	0.482913	-0.247706	0.286789	5.03808	1.17488	2.30239	3.20701	13.1691	14.3661	136.208	31.7636
20190620 trauma2 pre4 rat64_003_DATA	0	64	400	437.8	37.58	0.743852	0.707537	0.725695	0.0363159	0.594473	0.580288	0.58738	0.0141853	0.423922	0.48044	27.4649	43.2701	185.177	186.103	0.483687	0.431684	-0.222851	0.0609959	1.49208	1.43787	1.85633	2.92459	12.516	12.5786	40.3395	38.8737
20190620 trauma2 pre4 rat64_007_DATA	0	64	400	437.8	37.58	0.631313	0.504587	0.56795	0.126726	0.664773	0.621302	0.643037	0.043471	0.505682	0.69697	20.9521	34.2209	207.554	208.431	0.496337	0.484214	-0.347525	0.72	1.19318	1.16058	1.41614	2.31296	14.0284	14.0876	32.2584	31.3771
20190620 trauma2 pre4 rat66_002_DATA	0	66	400	429.6	37.58	0.731429	0.685535	0.708482	0.045894	0.633136	0.622642	0.627889	0.0104946	0.508876	0.468571	19.9642	20.7311	252.479	241.182	0.500041	0.524277	-0.114286	0.146376	1.26098	1.2084	1.34936	1.40119	17.0648	16.3013	34.0915	32.6698
20211105 067sham POD-3 r133_DATA	0	133	400	345	38.6689	0.796512	0.820359	0.808435	-0.0238477	0.790055	0.771028	0.780542	0.0190272	0.309392	0.523256	14.2731	7.5464	266.664	292.575	0.663175	0.617921	-0.331152	0.272727	1.20276	1.16968	0.937542	0.495692	17.516	19.218	31.6017	30.7325
20190619 trauma1 post1 r53_002_DATA	1	53	400	415	37.89	0.722973	0.642424	0.682699	0.0805487	0.622222	0.652406	0.637314	-0.0301842	0.561111	0.641892	23.3999	9.61606	220.384	232.38	0.724271	0.688958	-0.13	0.379973	1.36857	1.35378	1.56864	0.644624	14.7737	15.5779	36.6976	36.301
20190619 trauma1 post1 r56_001_DATA	1	56	400	402.3	37.89	0.745734	0.462963	0.604348	0.282771	0.404187	0.475904	0.440045	-0.0717168	0.801932	0.745734	1.21549	38.2952	224.471	209.074	0.653172	0.633501	0.779026	0.455588	0.366924	0.370794	0.081482	2.56717	15.0477	14.0155	9.83887	9.94263
20190619 trauma1 post1 r58_001_DATA	1	58	400	422.9	37.89	0.843137	0.635203	0.73917	0.207935	0.725333	0.725424	0.725378	-9.08182e-05	0.482689	0.702502	59.1874	40.3579	192.434	172.713	0.496165	0.531198	-0.27259	0.545139	0.915118	0.901178	3.9677	2.70544	12.9	11.578	24.5384	24.1646
20190625 trauma2 post1 r63_001_DATA	1	63	400	467.2	37.78	0.842912	0.680851	0.761881	0.162061	0.678733	0.787879	0.733306	-0.109146	0.524887	0.685824	34.2682	10.5495	200.505	181.335	0.467152	0.617287	0.211268	0.391636	0.754566	0.69876	2.3039	0.709259	13.4802	12.1914	20.2922	18.7914
20190625 trauma2 post1 r64_001_DATA	1	64	400	466	37.78	0.810997	0.713781	0.762389	0.0972156	0.730769	0.699301	0.715035	0.0314685	0.496503	0.591065	47.6327	31.7628	165.82	156.563	0.51926	0.528785	-0.301346	0.404651	0.555	0.552858	3.20241	2.13545	11.1483	10.526	14.9254	14.8678
20190625 trauma2 post1 r66_001_DATA	1	66	400	458.3	37.78	0.824125	0.73592	0.780022	0.0882055	0.704117	0.743789	0.723953	-0.0396714	0.520768	0.4615	43.507	38.4912	187.108	185.196	0.482977	0.491526	-0.235089	0.244907	0.54217	0.549905	2.92503	2.58781	12.5795	12.451	14.5803	14.7883
20190621 trauma1 post3 r54_002_DATA	3	52	400	416.5	38	0.848624	0.642384	0.745504	0.20624	0.83871	0.74269	0.784408	0.0960196	0.505376	0.631016	41.3288	19.8914	160.083	175.01	0.163507	0.546371	-0.362175	0.558178	0.832719	0.813957	2.7625	1.32958	10.7003	11.698	22.2643	21.7626
20190621 trauma1 post3 r57_002_DATA	3	54	400	396.6	38	0.844097	0.652365	0.748231	0.191731	0.802319	0.698617	0.750468	0.103702	0.515091	0.605349	31.3155	40.9269	192.777	193.801	0.501074	0.566955	-0.19306	0.367765	0.788205	0.788204	2.09319	2.73564	12.8856	12.9541	21.0741	21.0741
20190621 trauma1 post3 r52_001_DATA	3	57	400	397.1	38	0.875017	0.543223	0.70912	0.331794	0.750695	0.631288	0.690991	0.119407	0.586712	0.690782	42.6755	75.0338	191.02	186.502	0.443472	0.454856	0.0634127	0.388121	0.727921	0.690829	2.85252	5.01542	12.7682	12.4662	19.4623	18.4706
20190621 trauma1 post3 r58_002_DATA	3	58	400	412.4	38	0.825581	0.73743	0.781506	0.0881512	0.767045	0.744318	0.755682	0.0227273	0.568182	0.546512	60.9533	50.5802	195.195	192.207	0.521235	0.505519	-0.226891	0.331337	1.09027	1.07121	4.07425	3.38089	13.0472	12.8475	29.1504	28.6407
20190627 trauma2 post3 r59_002_DATA	3	59	400	432.7	37.33	0.792462	0.615107	0.703785	0.177355	0.669235	0.649065	0.65915	0.0201698	0.521587	0.60791	38.1627	52.8355	210.206	214.024	0.423416	0.462016	-0.178689	0.337845	1.11265	1.08077	2.59666	3.59502	14.3028	14.5626	30.2826	29.4149
20190627 trauma2 post 3 r61_005_DATA	3	61	400	438.1	37.33	0.815476	0.584615	0.700046	0.230861	0.709677	0.68	0.694839	0.0296774	0.574194	0.720238	40.547	37.5418	210.394	192.019	0.513056	0.524205	0	0.33779	1.23034	1.24535	2.75889	2.55441	14.3156	13.0653	33.4857	33.8943
20190627 trauma2 post3 r61_003_DATA	3	61	400	436.2	37.33	0.851351	0.497778	0.674565	0.353574	0.773006	0.691358	0.732182	0.0816481	0.564417	0.783784	61.4469	51.7589	175.732	149.369	0.426046	0.667922	-2.187	-0.568966	0.71961	0.78815	4.18096	3.52177	11.9571	10.1633	19.5854	21.4508
20190627 trauma2 post 3 r62_002_DATA	3	62	400	487.2	37.33	0.853862	0.568169	0.711015	0.285693	0.729018	0.63862	0.683819	0.090398	0.580502	0.620482	28.7891	23.0868	174.325	181.325	0.443246	0.293989	-0.16561	0.415362	0.665785	0.65732	1.95886	1.57087	11.8614	12.3377	18.1205	17.8901
20190627 trauma2 post3 r62_001_DATA	3	62	400	479.6	37.33	0.82439	0.615044	0.719717	0.209346	0.698565	0.715415	0.70699	-0.0168504	0.602871	0.604878	43.1374	44.9959	163.407	162.979	0.538649	0.501623	-0.195122	0.410596	0.832727	0.842872	2.93515	3.0616	11.1185	11.0894	22.6641	22.9402
20190627 trauma2 post3 r65_001_DATA	3	65	400	455.4	37.33	0.805353	0.607901	0.706627	0.197452	0.729299	0.63882	0.68406	0.0904794	0.581419	0.616131	49.5616	41.6221	215.419	192.855	0.560051	0.561943	-0.0975624	0.353002	0.749787	0.738646	3.37226	2.83204	14.6575	13.1222	20.4067	20.1035
20190627 trauma2 post3 r65_002_DATA	3	65	400	455.4	37.33	0.825328	0.686567	0.755947	0.13876	0.735593	0.698413	0.717003	0.0371805	0.572881	0.624454	36.5846	2.64258	188.188	200.535	0.512361	0.748673	-0.147727	0.31164	0.736655	0.711626	2.48928	0.179806	12.8047	13.6447	20.0493	19.3681
20190627 trauma2 post3 r65_003_DATA	3	65	400	455.4	37.33	0.800847	0.617391	0.709119	0.183456	0.767123	0.680672	0.723898	0.086451	0.611872	0.622881	44.4333	55.2831	196.024	191.639	0.588521	0.575794	-0.0342466	0.35175	0.808139	0.796844	3.02332	3.76156	13.3378	13.0394	21.9949	21.6875
20190627 trauma2 post3 r65_004_DATA	3	65	400	455.4	37.33	0.822658	0.641645	0.732151	0.181012	0.746925	0.784768	0.765847	-0.0378434	0.601474	0.613335	44.6547	3.26418	179.977	185.194	0.505728	0.734161	-0.159208	0.410893	0.770441	0.740955	3.03839	0.222101	12.246	12.6009	20.9689	20.1664
20190627 trauma2 post3 r65_005_DATA	3	65	400	455.4	37.33	0.831151	0.632029	0.73159	0.199122	0.768469	0.679012	0.723741	0.0894563	0.634778	0.647817	43.7995	18.8343	206.628	174.859	0.614208	0.745588	0.0601547	0.327642	0.734105	0.72486	2.9802	1.28152	14.0593	11.8978	19.9799	19.7283
20190627 trauma2 post3 r66_001_DATA	3	66	400	448.2	37.33	0.765659	0.555449	0.660554	0.21021	0.700383	0.562706	0.631544	0.137677	0.51852	0.546026	45.532	53.0588	209.405	205.546	0.470423	0.379541	-0.108305	0.240626	1.17782	1.17729	3.09808	3.61021	14.2483	13.9857	32.0564	32.0419
20211111 067 sham C1a2 C1b2 POD3 r134_001_DATA	3	134	400	360	39.5557	0.594937	0.811881	0.703409	-0.216944	0.675	0.714286	0.694643	-0.0392857	0.55	0.202532	45.5326	9.39726	152.315	194.422	0.54423	0.824724	-1.31317	-0.379747	1.84444	1.76246	2.92379	0.603429	9.78061	12.4845	47.3751	45.2692
20190625 trauma1 post7 51_000_DATA	7	51	400	373.4	39.09	0.773519	0.834532	0.804026	-0.0610132	0.731293	0.862903	0.797098	-0.131611	0.537415	0.585366	19.4519	70.615	147.25	226.015	0.565191	0.458206	-0.123348	0.314359	0.529101	0.531848	1.26395	4.58844	9.56802	14.6861	13.752	13.8234
20190625 trauma1 post7 54_002_DATA	7	54	400	393.1	39.09	0.832117	0.626298	0.729207	0.205819	0.644444	0.747634	0.696039	-0.10319	0.503704	0.616788	35.8943	58.8741	159.653	171.248	0.462994	0.575762	-0.203791	0.375889	0.592184	0.55849	2.33235	3.82554	10.374	11.1274	15.3916	14.5159
20190625 trauma1 post7 57_000_DATA	7	57	400	387.1	39.09	0.825121	0.680137	0.752629	0.144984	0.681385	0.667486	0.674435	0.0138989	0.493319	0.616256	57.984	56.8586	167.515	166.883	0.4767	0.526677	-0.223418	0.41961	0.80578	0.790892	3.7677	3.69457	10.8849	10.8438	20.9433	20.5563
20190625 trauma1 post7 58_000_DATA	7	58	400	403.2	39.09	0.845161	0.459114	0.652137	0.386046	0.842628	0.791171	0.816899	0.0514576	0.447756	0.760608	55.3366	65.9583	152.093	154.059	0.33703	0.501949	-0.506035	0.664713	0.632319	0.614496	3.59568	4.28586	9.88273	10.0105	16.4348	15.9716
20190701 trauma2 post7 r59_001_DATA	7	59	400	417.6	38.89	0.789773	0.708108	0.74894	0.0816646	0.737968	0.691304	0.714636	0.0466636	0.588235	0.585227	37.2404	56.9901	207.444	221.511	0.519815	0.511806	-0.0869565	0.270034	1.16491	1.12433	2.43226	3.72216	13.5486	14.4675	30.4332	29.3731
20190701 trauma2 post7 r61_001_DATA	7	61	400	416.4	38.89	0.896429	0.627615	0.762022	0.268814	0.696078	0.791908	0.743993	-0.0958291	0.470588	0.746429	63.2804	51.1559	186.101	169.029	0.434291	0.476012	-0.0107527	0.500858	0.611781	0.609226	4.13299	3.34111	12.1547	11.0397	15.9828	15.916
20190701 trauma2 post7 rat64_004_DATA	7	64	400	445.4	38.89	0.856481	0.620513	0.748339	0.225641	0.800781	0.765873	0.785151	0.0143406	0.438819	0.653137	43.0144	62.6777	171.135	148.83	0.340765	0.494329	-0.348104	0.492208	0.683362	0.680852	2.80937	4.09363	11.1772	9.72043	17.8528	17.7872
20190701 trauma2 post7 r66_001_DATA	7	66	400	432.6	38.89	0.826923	0.673228	0.750076	0.153695	0.745455	0.607306	0.67638	0.138149	0.595455	0.524038	49.2796	67.2655	177.19	205.528	0.555376	0.415753	-0.111503	0.242775	0.522273	0.597344	3.21857	4.39327	11.5727	13.4236	13.6444	15.6056
20190702 trauma1 post14 r52_001_DATA	14	52	400	466.2	41	0.824986	0.726378	0.775682	0.0986077	0.643493	0.696776	0.670134	-0.0532832	0.456119	0.568896	17.7159	19.161	250.13	230.182	0.61888	0.652453	-0.0883699	0.117542	1.01536	0.985166	1.09752	1.18704	15.4959	14.26	25.1612	24.4129
20190702 trauma1 post14 r55_004_DATA	14	55	400	453.2	41	0.84507	0.72973	0.784136	0.119912	0.731343	0.705882	0.706202	0.0234225	0.542289	0.583333	23.1872	30.3073	181.707	222.846	0.485323	0.607724	-0.0972965	0.262613	0.99305	0.976568	1.43647	1.87758	11.257	13.8056	24.6083	24.1998
20190702 trauma1 post14 r56_000_DATA	14	56	400	420.6	41	0.736016	0.731984	0.734	0.00403283	0.552858	0.593144	0.573001	-0.0402865	0.332195	0.40984	16.9578	14.6169	194.467	213.89	0.515826	0.517535	-0.217675	-0.133193	0.523816	0.503684	1.05055	0.905533	12.0475	13.2508	12.9804	12.4815
20190702 trauma1 post14 r57_003_DATA	14	57	400	429.4	41	0.813278	0.752137	0.782707	0.0611413	0.745833	0.752137	0.748985	-0.00630342	0.4875	0.539419	27.5984	63.7442	211.741	224.203	0.498919	0.526069	-0.230769	0.287511	0.888322	0.798111	1.70976	3.94903	13.1176	13.8896	22.0131	19.7776
20190702 trauma1 post14 r57_001_good_DATA	14	57	400	429.4	41	0.817352	0.769565	0.793458	0.0477864	0.761062	0.728448	0.748307	0.0315517	0.50885	0.519313	29.483	61.8864	208.414	215.242	0.53233	0.496143	-0.211288	0.251736	0.865531	0.853483	1.82651	3.83394	12.9115	13.3345	21.4483	21.1497
20190702 trauma1 post14 r58_005_DATA	14	58	400	446.1	41	0.870482	0.773163	0.821822	0.097319	0.809524	0.723404	0.720476	0.178095	0.598214	0.512048	52.125	5.61314	188.523	158.214	0.579615	1.04316	-0.170814	0.3083	1.99116	0.536661	3.22921	0.347741	11.6792	9.80155	49.3419	13.2987
20190708 trauma2 post14 59_002_DATA	14	59	400	443.7	35.78	0.83	0.709677	0.769839	0.120323	0.791246	0.746377	0.768811	0.044869	0.434343	0.55	23.5457	57.1902	160.694	108.017	0.0203217	0.360582	-0.277875	0.243056	0.861895	0.811931	1.67149	4.0599	11.4076	7.66806	24.4742	23.0554
20190708 trauma2 post14 r59_001_DATA	14	59	400	443.7	35.78	0.745794	0.656832	0.701313	0.0889615	0.572599	0.617403	0.595001	-0.0448042	0.540647	0.618892	25.7588	46.457	223.375	227.945	0.506976	0.521723	-0.00526316	0.228196	1.46918	1.41415	1.8286	3.29795	15.8573	16.1817	41.7184	40.1558
20190708 trauma2 post14 r59_006_DATA	14	59	400	443.7	35.78	0.847617	0.760639	0.804128	0.0869776	0.7	0.723005	0.711502	-0.0230047	0.542424	0.538114	41.6367	65.7762	165.797	174.33	0.532561	0.46715	-0.150867	0.193226	0.76807	0.708657	2.95576	4.66941	11.7698	12.3756	21.8099	20.1229
20190708 trauma2 post14 r59_007_DATA	14	59	400	443.7	35.78	0.789337	0.796088	0.792712	-0.00675091	0.776823	0.610336	0.69358	0.166487	0.622262	0.514117	36.3728	51.7338	176.625	174.471	0.480652	0.4373	-0.145936	0.211769	0.751377	0.740677	2.58208	3.67255	12.5385	12.3856	21.3359	21.0321
20190708 trauma2 post14 r59_008_DATA	14	59	400	443.7	35.78	0.822917	0.727273	0.78771	0.120875	0.736842	0.726415	0.71791	0.010427	0.56917	0.505208	26.2797	63.4129	159.707	166.347	0.556628	0.460375	-0.189404	0.229627	0.695396	0.680156	1.86558	4.50164	11.3375	11.8089	19.7463	19.3136
20190708 trauma2 post14 r60_005_DATA	14	60	400	512.5	35.78	0.882784	0.723776	0.80328	0.159008	0.75	0.776667	0.763333	-0.0266667	0.575342	0.622711	36.7849	64.7079	180.033	184.351	0.567533	0.471545	-0.162437	0.382025	0.65439	0.640234	2.61134	4.59357	12.7804	13.0869	18.5819	18.1799
20190708 trauma2 post14 r61_000_DATA	14	61	400	451.1	35.78	0.848759	0.70604	0.7774	0.142719	0.806417	0.667462	0.736939	0.138956	0.591293	0.566482	60.8891	51.6356	177.39	193.104	0.44112	0.397329	-0.220699	0.414844	0.844062	0.815593	4.32248	3.66558	12.5928	13.7083	23.9678	23.1594
20190708 trauma2 post14 r63_005_DATA	14	63	400	470.4	35.78	0.800813	0.757812	0.779313	0.0481259	0.740088	0.688889	0.706966	0.0650174	0.578358	0.483051	41.2759	60.7732	176.906	184.865	0.415528	0.417384	-0.142619	0.189956	0.727594	0.704158	2.93015	4.31425	12.5585	13.1235	20.6606	19.9951
20190708 trauma2 post14 r63_007_DATA	14	63	400	470.4	35.78	0.770335	0.649485	0.70991	0.12085	0.638009	0.692308	0.665158	-0.0542986	0.466063	0.555024	42.2025	60.6258	212.293	208.946	0.456758	0.444846	-0.125306	0.171875	1.0141	0.983519	2.99593	4.30379	15.0705	14.833	28.7962	27.9278
20190708 trauma2 post14 r64_003_DATA	14	64	400	489.8	35.78	0.846774	0.596143	0.794656	0.104237	0.791111	0.62406	0.707586	0.167051	0.453333	0.516129	38.2252	62.2099	151.527	145.517	0.306291	0.414972	-0.351878	0.341121	0.596275	0.600284	2.71359	4.41625	10.7568	10.3301	16.9317	17.0455
20190708 trauma2 post14 r66_000_DATA	14	66	400	472.2	35.78	0.787087	0.678243	0.732665	0.108844	0.691347	0.667791	0.679569	0.0235567	0.539023	0.572557	46.4667	61.3877	208.207	224.501	0.446655	0.444157	-0.130088	0.271451	1.0346	1.01891	3.29865	4.35788	14.7805	15.9372	29.3783	28.9328
20190708 trauma2 post14 r66_002_DATA	14	66	400	472.2	35.78	0.836049	0.757102	0.796576	0.078947	0.7415	0.567169	0.654334	0.174332	0.634212	0.547244	43.5098	48.9793	156.987	177.268	0.497005	0.625494	0.156492	0.181355	0.670445	0.660984	3.08873	3.47701	11.1444	12.5841	19.0378	18.7691
20211122 067 sham c1a2 c1b2 POD14 r134_DATA	14	134	400	428	39.5557	0.708333	0.732558	0.720446	-0.0242248	0.723636	0.612676	0.668156	0.11096	0.567273	0.363095	49.3569	28.8372	123.617	166.718	0.431713	0.675244	-0.286393	0.253807	0.60715	0.582807	3.16937	1.85173	7.93783	10.7055	15.5948	14.9696
20190716 trauma 1 post 28 r52_001_DATA	28	52	400	507.3	38.08	0.801587	0.810714	0.806151	-0.00912698	0.682819	0.653137	0.667978	0.0296829	0.462555	0.472222	59.8021	85.8744	163.607	176.164	0.475272	0.486257	-0.107942	0.116822	0.678461	0.590434	3.9889	5.72797	10.9129	11.7504	18.1018	15.7532
20190716 trauma 1 post 28 r54_001_DATA	28	54	400	499.5	38.08	0.815047	0.796247	0.805647	0.0188004	0.75	0.617647	0.683824	0.132353	0.541237	0.583072	63.2143	70.2369	171.25	171.489	0.36616	0.366289	-0.146119	0.198668	0.521579	0.476087	4.2165	4.68492	11.4227	11.4386	13.9161	12.7023
20190716 trauma 1 post 28 r54_003_DATA	28	54	400	499.5	38.08	0.829181	0.792614	0.79097	0.0388058	0.81044	0.655629	0.732467	0.155945	0.585915	0.463483	49.8243	61.1317	172.357	178.467	0.436909	0.352411	-0.199717	0.244451	0.480225	0.471627	3.32336	4.07759	11.4965	11.904	12.8127	12.5833
20190716 trauma 1 post 28 r55_000_DATA	28	55	400	487.1	38.08	0.800092	0.677599	0.738845	0.122494	0.734048	0.717832	0.72594	0.0162166	0.501103	0.558831	24.5103	61.6588	209.329	212.073	0.466054	0.397036	-0.226152	0.277035	0.768005	0.723705	1.63488	4.11274	13.9626	14.1456	20.4909	19.3089
20190716 trauma 1 post 28 r56_000_DATA	28	56	400	460.5	38.08	0.766877	0.700016	0.733446	0.0668608	0.765196	0.658066	0.711631	0.107129	0.57383	0.497022	45.418	49.8209	217.416	224.586	0.495315	0.455072	-0.283736	0.326502	0.805231	0.785169	3.02946	3.32313	14.502	14.9803	21.4841	20.9488
20190716 trauma 1 post 28 r57_000_DATA	28	57	400	443.2	38.08	0.785388	0.679245	0.732317	0.106143	0.749035	0.699552	0.724293	0.0494832	0.505792	0.584475	37.6221	58.9037	198.162	217.781	0.437415	0.385998	-0.233637	0.233129	0.915744	0.940192	2.50946	3.92897	13.2178	14.5264	24.4327	25.0849
20190716 trauma 1 post 28 r58_005_DATA	28	58	400	513.3	38.08	0.730392	0.701923	0.716158	0.0284691	0.733032	0.631841	0.682436	0.101191	0.570136	0.509804	50.0164	54.4601	218.097	216.46	0.451433	0.462895	-0.311077	0.347222	1.02673	0.990109	3.33618	3.63258	14.5474	14.4383	27.3938	26.4168
20190716 trauma 1 post 28 r58_007_DATA	28	58	400	513.3	38.08	0.795918	0.867797	0.831857	-0.0718782	0.787975	0.754266	0.77112	0.0337085	0.477848	0.473469	55.1619	34.0049	219.751	151.114	0.432213	0.482956	-0.425234	0.247196	0.53003	0.53125	3.67939	2.26818	14.6578	10.0796	14.1416	14.1741
20190716 trauma 1 post 28 r58_008_DATA	28	58	400	513.3	38.08	0.796366	0.732311	0.764338	0.0640552	0.718932	0.724016	0.721474	-0.00508457	0.508199	0.542938	57.2208	50.5729	213.522	172.008	0.466018	0.540867	-0.281629	0.304084	0.728577	0.714393	3.81672	3.3733	14.2423	11.4732	19.4389	19.0605
20190722 trauma2 post28 r62_002_DATA	28	62	400	526.2	37	0.878205	0.757692	0.817949	0.120513	0.702614	0.595041	0.648828	0.107573	0.506536	0.477564	46.7554	53.4751	160.696	171.007	0.498162	0.429274	-0.0888889	0.189561	0.50879	0.531664	3.20969	3.67099	11.0316	11.7394	13.9711	14.5992
20190722 trauma2 post28 63_002_DATA	28	63	400	527.9	37	0.778302	0.686916	0.732609	0.091386	0.71134	0.691505	0.722175	-0.0216695	0.5	0.523585	52.5833	60.3387	177.255	203.646	0.510254	0.458305	-0.20979	0.223602	2.69635	0.885816	3.60977	4.14217	12.1683	13.98	74.0404	24.324
20190722 trauma2 post28 r63_005_DATA	28	63	400	527.9	37	0.77881	0.693203	0.736007	0.0856072	0.745034	0.683612	0.714323	0.0614225	0.513904	0.521682	53.6917	62.727	201.318	202.244	0.433462	0.441151	-0.199544	0.228224	1.05895	1.00291	3.68586	4.30612	13.8202	13.8838	29.0781	27.5394
20190722 trauma2 post28 r63_001_DATA	28	63	400	527.9	37	0.823944	0.757812	0.790878	0.0661312	0.769811	0.667897	0.718854	0.101915	0.54717	0.440141	50.8276	68.3159	208.896	194.37	0.39566	0.339961	-0.173913	0.180771	0.5174	0.575196	3.48924	4.68979	14.3404	13.3432	14.2075	15.7946
20190722 trauma2 post28 r63_003_DATA	28	63	400	527.9	37	0.762626	0.727273	0.744949	0.0353535	0.694444	0.69	0.692222	0.00444444	0.458333	0.494949	42.1627	66.5074	212.3	225.268	0.440074	0.493567	-0.227586	0.155278	1.08959	0.8591	2.89441	4.56564	14.5741	15.4644	29.9196	23.5904
20190722 trauma2 post28 r63_005_DATA	28	63	400	527.9	37	0.787129	0.697115	0.742122	0.0900133	0.740541	0.697917	0.719229	0.0426239	0.482759	0.519608	51.4444	63.9954	199.38	199.269	0.453697	0.446046	-0.229993	0.249265	1.02699	0.974123	3.53159	4.3932	13.6871	13.6796	28.2005	26.7489
20211207 067 h3ab h4ab r134_DATA	28	134	400	514	39.9451	0.762712	0.766467	0.764589	-0.0037552	0.85	0.786517	0.818258	0.0634831	0.60625	0.519774	36.3324	6.73223	262.897	192.048	0.544715	0.356876	-0.22524	0.424658	1.08116	1.01206	2.31028	0.428084	16.7169	12.2118	27.4992	25.7416
20190730 trauma1 post42 r51_005_DATA	42	51	400	498.7	38.5	0.707299	0.721358	0.714329	-0.0140591	0.608874	0.593849	0.601362	0.0150251	0.503506	0.475312	28.9062	13.4391	252.526	246.753	0.661207	0.557094	-0.123323	0.115845	1.45422	1.44838	1.90706	0.886631	16.6602	16.2793	38.3762	38.2221
20190730 trauma1 post42 r52_001_DATA	42	52	400	553.7	38.5	0.700565	0.692308	0.696436	0.00825728	0.624242	0.627329	0.625786	-0.00308677	0.49697	0.508475	45.6334	69.4954	262.478	260.568	0.499357	0.507112	0.019505	-0.0277778	1.45565	1.45603	3.01062	4.58489	17.3167	17.1907	38.414	38.4242
20190730 trauma1 post42 r55_002_DATA	42	55	400	555.6	38.5	0.816832	0.725118	0.770975	0.0917132	0.693467	0.688442	0.690955	0.00502513	0.482412	0.544554	19.2818	34.4551	315.904	239.249	0.437136	0.570146	-0.139407	0.188406	1.04669	1.04529	1.2721	2.27314	20.8415	15.7842	27.6217	27.5847
20190730 trauma1 post42 r55_010_DATA	42	55	400	555.6	38.5	0.793296	0.767568	0.780432	0.0257285	0.715	0.61828	0.66664	0.0967204	0.52	0.47486	22.7259	55.8917	198.62	203.294	0.460358	0.398498	-0.114563	0.0495868	1.17921	1.06401	1.49932	3.6874	13.1037	13.4121	31.1188	28.0788
20190730 trauma1 post42 r56_001_DATA	42	56	400	501.7	38.5	0.812245	0.733051	0.772648	0.0791941	0.733051	0.668067	0.700559	0.0649836	0.508475	0.534694	46.379	57.1537	227.991	224.857	0.528568	0.486901	-0.171598	0.252168	0.915855	0.899962	3.05981	3.77066	15.0415	14.8347	24.1691	23.7496
20190730 trauma1 post42 r57_003_DATA	42	57	400	468.8	38.5	0.772512	0.75	0.761256	0.0225118	0.775229	0.779661	0.777445	-0.00443166	0.463303	0.611374	26.4217	56.4911	177.426	173.881	0.409933	0.394451	-0.234043	0.336262	0.815751	0.858339	1.74315	3.72695	11.7055	11.4717	21.5273	22.6512
20190730 trauma1 post42 r58_003_DATA	42	58	400	576.2	38.5	0.809045	0.861111	0.835078	-0.0520659	0.694611	0.721698	0.708154	-0.0270873	0.293413	0.572864	58.4261	14.4521	208.465	195.281	0.418225	0.161106	-0.327193	0.372093	1.1365	1.1273	3.85461	0.953466	13.7532	12.8835	29.9918	29.7489
20190805 trauma2 post42 r66_005_DATA	42	66	400	561.6	38.33	0.605932	0.793103	0.699518	-0.187171	0.366379	0.70922	0.5378	-0.342841	0.564655	0.470339	45.4942	65.6382	169.254	211.445	0.506755	0.524846	-0.0909091	0.241776	0.769094	0.747765	3.01475	4.34962	11.2159	14.0118	20.3861	19.8207
20211220 067 sham c1b2 r134_004_DATA	42	134	400	568	38.3366	0.590278	0.858156	0.724217	-0.267878	0.772727	0.730216	0.751472	0.0425114	0.553719	0.40625	41.234	55.5768	157.571	151.46	0.559823	0.565531	-0.983257	-0.372807	0.549255	0.554998	2.73197	3.68226	10.4399	10.035	14.5564	14.7086
202121220 067 sham c1b2 r134_002_DATA	42	134	400	568	38.3366	0.763359	0.853933	0.808646	-0.0905738	0.768939	0.629921	0.69943	0.139018	0.526515	0.438931	4.55693	12.8785	167.533	103.507	0.97681	0.715332	-0.958096	-0.537634	0.630918	0.584719	0.30192	0.853266	11.0999	6.85789	16.7207	15.4963
20190813 trauma1 post56 r55_001_DATA	56	55	358	584.8	38.59	0.803922	0.741935	0.772929	0.0619861	0.699422	0.639241	0.669331	0.0601815	0.531792	0.535948	54.8312	62.162	213.832	220.196	0.504478	0.495233	-0.114307	0.145631	1.43242	1.38261	3.609	4.09151	14.0744	14.4933	33.7529	32.5793
20190813 trauma1 post56 r55_002_DATA	56	55	358	584.8	38.59	0.838533	0.848341	0.843437	-0.00980812	0.700848	0.683923	0.692386	0.0169243	0.505906	0.467875	57.5931	63.7919	180.515	182.188	0.450847	0.45702	-0.16434	0.151738	1.23236	0.772115	3.79079	4.19879	11.8815	11.9917	29.0387	18.1938
20190813 trauma1 post56 r56_004_DATA	56	56	358	517.9	38.59	0.78894	0.758957	0.773949	0.0299828	0.682022	0.689253	0.685638	-0.0072315	0.457808	0.536559	48.3361	56.5927	220.76	225.944	0.464926	0.430026	-0.246624	0.208883	0.997925	0.959177	3.18149	3.72494	14.5305	14.8716	23.5147	22.6017
20190813 trauma1 post56 r57_002_DATA	56	57	358	513.9	38.59	0.787234	0.683168	0.735201	0.104066	0.751412	0.681081	0.716247	0.0703313	0.440678	0.537234	44.7025	65.3798	201.863	192.139	0.434438	0.390884	-0.252659	0.198582	1.20098	1.00704	2.94232	4.30331	13.2867	12.6466	28.2996	23.7296
20220103 067shamc1b2 r134_001_DATA	56	134	400	635	38.5658	0.704663	0.71123	0.707947	-0.00656673	0.7343	0.678049	0.706174	0.0562507	0.618357	0.497409	30.3876	17.2561	202.744	204.538	0.559882	0.875241	-0.144	0.31981	2.17226	1.06238	2.00137	1.13651	13.353	13.4712	57.2273	27.9878
20220103 067shamc1b2 r134_002_DATA	56	134	400	635	38.5658	0.874126	0.884892	0.879509	-0.0107662	0.876471	0.692308	0.784389	0.184163	0.694118	0.440559	0.374348	13.7177	159.754	99.646	0.981021	0.917947	-0.291924	0.25	0.975095	0.909799	0.0246551	0.903469	10.5216	6.56283	25.6885	23.9683

## Sheet: 15 Toe Spread
1-5 Toe Spread	Day
Rat	0	1	3	7	14	28	42	56
51	1.01493	0.690299	0.769437	0.818832	0.903946	0.916391	0.903166
52	0.999916	0.66117	0.702151	0.784312	0.760844	0.845391	0.920778
53	1.03518	0.730636	0.628719
54	1.02534	0.88533	0.648696	0.733897	0.788517	0.957031	0.929893	0.886947
55	0.992975	0.699891	0.805858	0.812929	0.838888	0.679486	0.840301	0.816748
56	0.980829	0.820139	0.754545	0.655068	0.924162	0.915248	0.946012	0.939836
57	0.989997	0.713989	0.705957	0.785877	0.772774	0.854812	0.842477	0.899992
58	1.04449	0.707083	0.647435	0.769341	0.900772	0.936792	1.07479
59	0.978545	0.660239	0.732808	0.8053	0.887357
60	1.11817	0.646812	0.799941	0.877984	0.73822
61	0.934701	0.655078	0.651834	0.654223	0.619281
62	0.937614	0.705904	0.676088	0.818275	0.827291	0.893326
63	0.947484	0.82532	0.700967	0.745714	0.791205	0.884315
64	1.08425	0.658634	0.644639	0.723188	0.636178	0.781905
65	1.11053	0.761501	0.80532	0.791424	0.896909	0.922331
66	1.0742	0.827373	0.741214	0.751835	0.818003	0.980288	0.984078
134	0.974082		0.676205		0.89737	0.896422	0.866468	0.836944
OVERALL Average	1.01431	0.728087	0.711283	0.768547	0.812607	0.881826	0.923107	0.876093
OVERALL StDev	0.0569822	0.0743099	0.0600698	0.060579	0.0926337	0.0794033	0.0743843	0.0495141
t test		1.3099e-13	4.20146e-16	8.1137e-13	1.49656e-08	1.13707e-05	0.00186908	8.87455e-05

## Sheet: 24 Toe Spread
2-4 Toe Spread	Day
Rat	0	1	3	7	14	28	42	56
51	1.20264	0.80235	0.732019	0.735751	0.898308	1.21097	0.908841
52	1.1056	0.943892	0.792685	0.932942	0.957939	1.02857	1.05465
53	1.08679	0.946976	0.836188
54	0.852706	1.09989	0.788619	0.70576	0.905796	1.04474	1.03873	0.997928
55	0.866665	0.785267	0.797539	0.787558	0.851352	0.816476	0.928063	0.981942
56	0.872507	0.973832	0.778503	0.603805	0.900332	1.04965	0.882846	0.790816
57	1.17504	0.871058	0.8179	0.846007	0.912169	0.878336	0.940088	0.87813
58	1.00433	1.00899	0.938883	0.947584	0.95125	0.982333	1.15927
59	0.889871	0.895191	1.05685	1.1231	1.04183
60	1.20831	0.845461	0.935984	0.804189	0.678246
61	0.741383	0.802862	0.905314	0.797446	0.803609
62	0.871808	0.982023	0.980752	1.187	0.96866	1.06741
63	1.03659	0.986146	0.700479	0.647408	0.821759	0.775185
64	1.05597	0.728448	0.692006	0.801588	0.885171	1.08322
65	1.11242	0.742035	0.89727	1.05778	1.28637	1.09691
66	0.951974	0.862067	0.801839	0.83871	0.993975	1.08836	0.993117
134	1.06795		0.8451		0.946296	0.964905	1.05328	0.988142
OVERALL Average	1.00603	0.892281	0.841055	0.854442	0.925191	1.0067	0.995432	0.927392
OVERALL StDev	0.138831	0.105327	0.099634	0.1678	0.128653	0.121945	0.0889889	0.090445
t test		0.0128982	0.00036982	0.00893411	0.0932169	0.98918	0.838046	0.250438
