# Supplementary material for: A longitudinal rat model for assessing postoperative recovery and bone healing following tibial osteotomy and plate fixation
Source: BMC Musculoskelet Disord. 2023 Oct 31;24:854. doi: 10.1186/s12891-023-06942-5 (PMC10617055; doi:10.1186/s12891-023-06942-5)
Supplement: Supplementary file 4 — Additional file 4. [file 12891_2023_6942_MOESM4_ESM.xlsx]

## Sheet: Fig 2,4
	Sample Number (Rat number)	Material	Volume		Sample Number (Rat number)	Material	Volume
Post 14	59	Callus	67.7481		59	Fracture	3.97017		post: post operative
Post 14	61	Callus	35.8342		61	Fracture corrected	12.6041
Post 28	62	Callus	52.0644		62	Fracture	7.11026
Post 28	63	Callus	14.6145		63	Fracture	4.10351
Post 28	64	Callus	65.0171		64	Fracture	34.7185
Post 28	65	Callus	21.8157		65	Fracture	6.62029
Post 42	66	Callus	11.3817		66	Fracture	3.53714
Post 42	51	Callus	20.8825		51	Fracture	9.32397
Post 42	52	Callus	2.47448		52	Fracture	1.07276
Post 42	58	Callus	25.5807		58	Fracture	5.15984
Post 56	54	Callus	6.20861		54	Fracture	4.53602
Post 56	55	Callus	0		55	Fracture	0
Post 56	56	Callus	0		56	Fracture	0
Post 56	57	Callus	0		57	Fracture	0
	Sample Number (Rat number)	Material	Volume		Sample Number (Rat number)	Material	Volume
Post 14	59	Soft_Callus	13.3951		59	Hard_Callus	54.353
Post 14	61	Soft_Callus	10.2041		61	Hard_Callus	25.63
Post 28	62	Soft_Callus	6.14673		62	Hard_Callus	45.9177
Post 28	63	Soft_Callus	3.83326		63	Hard_Callus	10.7813
Post 28	65	Soft_Callus	2.29074		65	Hard_Callus	19.525
Post 28	64	Soft_Callus	21.4823		64	Hard_Callus	43.5348
Post 42	66	Soft_Callus	1.76036		66	Hard_Callus	9.62136
Post 42	51	Soft_Callus	6.54641		51	Hard_Callus	14.3361
Post 42	52	Soft_Callus	0.964155		52	Hard_Callus	1.51032
Post 42	58	Soft_Callus	13.3454		58	Hard_Callus	12.2354
Post 56	54	Soft_Callus	4.20516		54	Hard_Callus	2.00345
Post 56	55	Soft_Callus	0		55	Hard_Callus	0
Post 56	56	Soft_Callus	0		56	Hard_Callus	0
Post 56	57	Soft_Callus	0		57	Hard_Callus	0

## Sheet: Fig 7
	rat number	preop	Post 1	Post 3	Post 7	Post 14	Post 28	Post 56
	61	1	82.6052	45.2932	17.7066	1.65389			Red: significant outlier excluded in the figure
	62	1	3.91809	2.40964	3.23341	1.09643	0.707058		pre-op: pre operative
	63	1	5.04007	4.99317	3.25393	1.43784	0.934044		post: post operative
	64	1	11.2266	10.1172	3.80144	1.57389	0.605845
	54							0.538332
	55							0.700027
	56							0.753124
	57							0.516977

## Sheet: Fig 8a
Rat	preop	Post 1	Post 3	Post 7	Post 14	Post 28	Post 42	Post 56		pre-op: pre operative
51	1.01493	0.690299	0.769437	0.818832	0.903946	0.916391	0.903166			post: post operative
52	0.999916	0.66117	0.702151	0.784312	0.760844	0.845391	0.920778
53	1.03518	0.730636	0.628719
54	1.02534	0.88533	0.648696	0.733897	0.788517	0.957031	0.929893	0.886947
55	0.992975	0.699891	0.805858	0.812929	0.838888	0.679486	0.840301	0.816748
56	0.980829	0.820139	0.754545	0.655068	0.924162	0.915248	0.946012	0.939836
57	0.989997	0.713989	0.705957	0.785877	0.772774	0.854812	0.842477	0.899992
58	1.04449	0.707083	0.647435	0.769341	0.900772	0.936792	1.07479
59	0.978545	0.660239	0.732808	0.8053	0.887357
60	1.11817	0.646812	0.799941	0.877984	0.73822
61	0.934701	0.655078	0.651834	0.654223	0.619281
62	0.937614	0.705904	0.676088	0.818275	0.827291	0.893326
63	0.947484	0.82532	0.700967	0.745714	0.791205	0.884315
64	1.08425	0.658634	0.644639	0.723188	0.636178	0.781905
65	1.11053	0.761501	0.80532	0.791424	0.896909	0.922331
66	1.0742	0.827373	0.741214	0.751835	0.818003	0.980288	0.984078
134	0.974082		0.676205		0.89737	0.896422	0.866468	0.836944

## Sheet: Fig 8b
Rat	preop	Post 1	Post 3	Post 7	Post 14	Post 28	Post 42	Post 56		pre-op: pre operative
51	1.20264	0.80235	0.732019	0.735751	0.898308	1.21097	0.908841			post: post operative
52	1.1056	0.943892	0.792685	0.932942	0.957939	1.02857	1.05465
53	1.08679	0.946976	0.836188
54	0.852706	1.09989	0.788619	0.70576	0.905796	1.04474	1.03873	0.997928
55	0.866665	0.785267	0.797539	0.787558	0.851352	0.816476	0.928063	0.981942
56	0.872507	0.973832	0.778503	0.603805	0.900332	1.04965	0.882846	0.790816
57	1.17504	0.871058	0.8179	0.846007	0.912169	0.878336	0.940088	0.87813
58	1.00433	1.00899	0.938883	0.947584	0.95125	0.982333	1.15927
59	0.889871	0.895191	1.05685	1.1231	1.04183
60	1.20831	0.845461	0.935984	0.804189	0.678246
61	0.741383	0.802862	0.905314	0.797446	0.803609
62	0.871808	0.982023	0.980752	1.187	0.96866	1.06741
63	1.03659	0.986146	0.700479	0.647408	0.821759	0.775185
64	1.05597	0.728448	0.692006	0.801588	0.885171	1.08322
65	1.11242	0.742035	0.89727	1.05778	1.28637	1.09691
66	0.951974	0.862067	0.801839	0.83871	0.993975	1.08836	0.993117
134	1.06795		0.8451		0.946296	0.964905	1.05328	0.988142

## Sheet: Fig 9a,b
Day	Rat	DF Imbalance Hind (L-R)
Pre-op	52	0.0195786		pre-op: pre operative
Pre-op	52	-0.00279165		post: post operative
Pre-op	52	-0.0347242
Pre-op	53	-0.0289971
Pre-op	53	-0.0162458
Pre-op	54	0.0298293
Pre-op	56	-0.0468841
Pre-op	58	-0.0147729
Pre-op	133	-0.0238477
Post 1	53	0.0805487
Post 1	56	0.282771
Post 1	58	0.207935
Post 3	52	0.20624
Post 3	54	0.191731
Post 3	57	0.331794
Post 3	58	0.0881512
Post 3	134	-0.216944
Post 7	54	0.205819
Post 7	58	0.386046
Post 7	51	-0.0610132
Post 7	57	0.144984
Post 14	52	0.0986077
Post 14	55	0.119912
Post 14	57	0.0611413
Post 14	58	0.097319
Post 14	57	0.0477864
Post 14	56	0.00403283
Post 14	134	-0.0242248
Post 28	54	0.0188004
Post 28	54	0.0388058
Post 28	55	0.122494
Post 28	56	0.0668608
Post 28	57	0.106143
Post 28	58	0.0284691
Post 28	58	-0.0718782
Post 28	58	0.0640552
Post 28	52	-0.00912698
Post 28	134	-0.0037552
Post 42	52	0.00825728
Post 42	55	0.0917132
Post 42	55	0.0257285
Post 42	57	0.0225118
Post 42	58	-0.0520659
Post 42	51	-0.0140591
Post 42	56	0.0791941
Post 42	134	-0.267878
Post 42	134	-0.0905738
Post 56	55	0.0619861
Post 56	55	-0.00980812
Post 56	56	0.0299828
Post 56	57	0.104066
Post 56	134	-0.00656673
Post 56	134	-0.0107662

## Sheet: Fig 9c,d
Day	Rat	DF Left Hind
Pre-op	52	0.741007
Pre-op	52	0.728916		pre-op: pre operative
Pre-op	52	0.723447		post: post operative
Pre-op	53	0.751825
Pre-op	53	0.709449
Pre-op	54	0.698895
Pre-op	56	0.717822
Pre-op	58	0.762563
Pre-op	133	0.796512
Post 1	53	0.722973
Post 1	56	0.745734
Post 1	58	0.843137
Post 3	52	0.848624
Post 3	54	0.844097
Post 3	57	0.875017
Post 3	58	0.825581
Post 3	134	0.594937
Post 7	54	0.832117
Post 7	58	0.845161
Post 7	51	0.773519
Post 7	57	0.825121
Post 14	52	0.824986
Post 14	55	0.84507
Post 14	57	0.813278
Post 14	58	0.870482
Post 14	57	0.817352
Post 14	56	0.736016
Post 14	134	0.708333
Post 28	54	0.815047
Post 28	54	0.829181
Post 28	55	0.800092
Post 28	56	0.766877
Post 28	57	0.785388
Post 28	58	0.730392
Post 28	58	0.795918
Post 28	58	0.796366
Post 28	52	0.801587
Post 28	134	0.762712
Post 42	52	0.700565
Post 42	55	0.816832
Post 42	55	0.793296
Post 42	57	0.772512
Post 42	58	0.809045
Post 42	51	0.707299
Post 42	56	0.812245
Post 42	134	0.590278
Post 42	134	0.763359
Post 56	55	0.803922
Post 56	55	0.838533
Post 56	56	0.78894
Post 56	57	0.787234
Post 56	134	0.704663
Post 56	134	0.874126

## Sheet: Fig 9e,f
Day	Rat	DF Right Hind
Pre-op	52	0.721429
Pre-op	52	0.731707		pre-op: pre operative
Pre-op	52	0.758171		post: post operative
Pre-op	53	0.771812
Pre-op	53	0.725694
Pre-op	54	0.669066
Pre-op	56	0.764706
Pre-op	58	0.777336
Pre-op	133	0.820359
Post 1	53	0.642424
Post 1	56	0.462963
Post 1	58	0.635203
Post 3	52	0.642384
Post 3	54	0.652365
Post 3	57	0.543223
Post 3	58	0.73743
Post 3	134	0.811881
Post 7	54	0.626298
Post 7	58	0.459114
Post 7	51	0.834532
Post 7	57	0.680137
Post 14	52	0.726378
Post 14	55	0.72973
Post 14	57	0.752137
Post 14	58	0.773163
Post 14	57	0.769565
Post 14	56	0.731984
Post 14	134	0.732558
Post 28	54	0.796247
Post 28	54	0.792614
Post 28	55	0.677599
Post 28	56	0.700016
Post 28	57	0.679245
Post 28	58	0.701923
Post 28	58	0.867797
Post 28	58	0.732311
Post 28	52	0.810714
Post 28	134	0.766467
Post 42	52	0.692308
Post 42	55	0.725118
Post 42	55	0.767568
Post 42	57	0.75
Post 42	58	0.861111
Post 42	51	0.721358
Post 42	56	0.733051
Post 42	134	0.858156
Post 42	134	0.853933
Post 56	55	0.741935
Post 56	55	0.848341
Post 56	56	0.758957
Post 56	57	0.683168
Post 56	134	0.71123
Post 56	134	0.884892

## Sheet: Fig 10a,b
Day	Rat	Temporal Symmetry Hind
Pre-op	52	0.52518
Pre-op	52	0.481928		pre-op: pre operative
Pre-op	52	0.522386		post: post operative
Pre-op	53	0.489051
Pre-op	53	0.497255
Pre-op	54	0.48741
Pre-op	56	0.460396
Pre-op	58	0.512346
Pre-op	133	0.523256
Post 1	53	0.641892
Post 1	56	0.745734
Post 1	58	0.702502
Post 3	52	0.631016
Post 3	54	0.605349
Post 3	57	0.690782
Post 3	58	0.546512
Post 3	134	0.202532
Post 7	54	0.616788
Post 7	58	0.760608
Post 7	51	0.585366
Post 7	57	0.616256
Post 14	52	0.568896
Post 14	55	0.583333
Post 14	57	0.539419
Post 14	58	0.512048
Post 14	57	0.519313
Post 14	56	0.40984
Post 14	134	0.363095
Post 28	54	0.583072
Post 28	54	0.463483
Post 28	55	0.558831
Post 28	56	0.497022
Post 28	57	0.584475
Post 28	58	0.509804
Post 28	58	0.473469
Post 28	58	0.542938
Post 28	52	0.472222
Post 28	134	0.519774
Post 42	52	0.508475
Post 42	55	0.544554
Post 42	55	0.47486
Post 42	57	0.611374
Post 42	58	0.572864
Post 42	51	0.475312
Post 42	56	0.534694
Post 42	134	0.40625
Post 42	134	0.438931
Post 56	55	0.535948
Post 56	55	0.467875
Post 56	56	0.536559
Post 56	57	0.537234
Post 56	134	0.497409
Post 56	134	0.440559

## Sheet: Fig 10c,d
Day	Rat	Spatial Symmetry Hind
Pre-op	52	0.584921
Pre-op	52	0.503032		pre-op: pre operative
Pre-op	52	0.502639		post: post operative
Pre-op	53	0.549302
Pre-op	53	0.479512
Pre-op	54	0.530315
Pre-op	56	0.430102
Pre-op	58	0.460949
Pre-op	133	0.617921
Post 1	53	0.688958
Post 1	56	0.633501
Post 1	58	0.531198
Post 3	52	0.546371
Post 3	54	0.566955
Post 3	57	0.454856
Post 3	58	0.505519
Post 3	134	0.824724
Post 7	54	0.575762
Post 7	58	0.501949
Post 7	51	0.458206
Post 7	57	0.526677
Post 14	52	0.652453
Post 14	55	0.607724
Post 14	57	0.526069
Post 14	58	1.04316
Post 14	57	0.496143
Post 14	56	0.517535
Post 14	134	0.675244
Post 28	54	0.366289
Post 28	54	0.352411
Post 28	55	0.397036
Post 28	56	0.455072
Post 28	57	0.385998
Post 28	58	0.462895
Post 28	58	0.482956
Post 28	58	0.540867
Post 28	52	0.486257
Post 28	134	0.356876
Post 42	52	0.507112
Post 42	55	0.570146
Post 42	55	0.398498
Post 42	57	0.394451
Post 42	58	0.161106
Post 42	51	0.557094
Post 42	56	0.486901
Post 42	134	0.565531
Post 42	134	0.715332
Post 56	55	0.495233
Post 56	55	0.45702
Post 56	56	0.430026
Post 56	57	0.390884
Post 56	134	0.875241
Post 56	134	0.917947

## Sheet: Fig 11a,b
Day	Rat	PhaseDispRFLH
Pre-op	52	0.085994
Pre-op	52	-0.0828377		pre-op: pre operative
Pre-op	52	-0.0231748		post: post operative
Pre-op	53	-0.160724
Pre-op	53	-0.0732402
Pre-op	54	-0.157133
Pre-op	56	-0.161143
Pre-op	58	-0.237753
Pre-op	133	-0.331152
Post 1	53	-0.13
Post 1	56	0.779026
Post 1	58	-0.27259
Post 3	52	-0.362175
Post 3	54	-0.19306
Post 3	57	0.0634127
Post 3	58	-0.226891
Post 3	134	-1.31317
Post 7	54	-0.203791
Post 7	58	-0.506035
Post 7	51	-0.123348
Post 7	57	-0.223418
Post 14	52	-0.0883699
Post 14	55	-0.0972965
Post 14	57	-0.230769
Post 14	58	-0.170814
Post 14	57	-0.211288
Post 14	56	-0.217675
Post 14	134	-0.286393
Post 28	54	-0.146119
Post 28	54	-0.199717
Post 28	55	-0.226152
Post 28	56	-0.283736
Post 28	57	-0.233637
Post 28	58	-0.311077
Post 28	58	-0.425234
Post 28	58	-0.281629
Post 28	52	-0.107942
Post 28	134	-0.22524
Post 42	52	0.019505
Post 42	55	-0.139407
Post 42	55	-0.114563
Post 42	57	-0.234043
Post 42	58	-0.327193
Post 42	51	-0.123323
Post 42	56	-0.171598
Post 42	134	-0.983257
Post 42	134	-0.958096
Post 56	55	-0.114307
Post 56	55	-0.16434
Post 56	56	-0.246624
Post 56	57	-0.252659
Post 56	134	-0.144
Post 56	134	-0.291924

[truncated: 8 more sheets: Fig 11c,d, Fig 12, Fig 13,14, Fig S2, Fig S5, Figure S6, Fig S7, Fig S8]
